# Supplementary material for: Exposing Salmonella Senftenberg and Escherichia coli Strains Isolated from Poultry Farms to Formaldehyde and Lingonberry Extract at Low Concentrations
Source: Int J Mol Sci. 2023 Sep 26;24(19):14579. doi: 10.3390/ijms241914579 (PMC10572950; doi:10.3390/ijms241914579)
Supplement: Supplementary file 1 [file ijms-24-14579-s001.zip]

Archive with 1 entries (1 files):
- ijms-2620404-supplementary.pdf
